# Supplementary material for: Genotype is associated with left ventricular reverse remodelling and early events in recent‐onset dilated cardiomyopathy
Source: ESC Heart Fail. 2024 Aug 11;11(6):4127–38. doi: 10.1002/ehf2.15009 (PMC11631235; doi:10.1002/ehf2.15009)
Supplement: Supplementary file 2 — Data S1. Supporting Information. [file EHF2-11-4127-s002.xlsx]

## Sheet: non-ttn_up
proband	gene	start	RefSeq	protein	ClinVar	dSNP	ACMG	Zygozity	Inheritance	Segregation in family
P1	ABCC9	chr12-21958221 C>T	NM_005691.4:c.4537G>A	p.Ala1513Thr	839778	rs72559751	PM2, PP3, PP2	homozygote	AR	no
P2	BAG3	chr10-121429450 C>T	NM_004281.4:c.268C>T	p.Arg90*	372723	rs1057517945	PVS1, PM2, PP3	heterozygote	AD	no
P3	BAG3	chr10-121429549 C>T	NM_004281.4:c.367C>T	p.Arg123*	30397	rs387906875	PVS1, PM2, PP5, PP1	heterozygote	AD	yes
P4	BAG3	chr10-121429549 C>T	NM_004281.4:c.367C>T	p.Arg123*	30397	rs387906875	PVS1, PM2, PP5	heterozygote	AD	no
P5	BAG3	chr10-121429690 G>T	NM_004281.4:c.507+1G>T				PVS1, PM2, PP1	heterozygote	AD	yes
P6	BAG3	chr10-121436528 C>CA	NM_004281.4:c.1463dup	p.Thr489fs			PVS1, PM2, PP1	heterozygote	AD	yes
P7	BAG3	chr10-121429663 C>T	NM_004281.4:c.481C>T	p.Gln161*	264102	rs886039044	PVS1, PM2, PP5, PP1	heterozygote	AD	yes
P8	BAG3	chr10-121431870 G>A	NM_004281.4:c.611G>A	p.Gly204Glu		rs773557969	PM2, PP3, PP1	heterozygote	AD	yes
P9	DES	chr2-220283354 C>T	NM_001927.4:c.170C>T	p.Ser57Leu	44254	rs372825868	PM1, PP2, BP4, PS3, PP1	heterozygote	AD	yes
P10	DES	chr2-220284867 C>A	NM_001927.4:c.629C>A	p.Ala210Asp	411143	rs1060503169	PM2, PP2, PP1, PS3	heterozygote	AD	yes
P11	DSP	chr6-7579739 G>T	NM_004415.4:c.3316G>T	p.Glu1106*	_x000D_ 429921	rs1131691673	PVS1, PM2, PP5, PP1	heterozygote	AD	yes
P12	DSP	chr6-7584345 C>T	NM_004415.4:c.6850C>T	p.Arg2284*	199905	rs794728130	PVS1, PM2, PP5, PP1	heterozygote	AD	yes
P13	EMD	chrX-153609542 AG>A	NM_000117.3:c.752del	p.Gly251fs			PM2, PVS1, PS3, PP1	hemizygote	X-linked	yes
P14	FKTN	chr9-108366641 A>T	NM_001079802.2:c.515A>T	p.His172Leu	937313	rs758166890	PP3, PM2, PM3, PP1	heterozygote	AR	yes
P14	FKTN	chr9-108366641 A>T	deletion of 1-9 exons				1A, 2A-2E, 3A,5A-5H	heterozygote	AR	yes
P15	FLNC	chr7-128477213 G>A	NM_001458.5:c.602-1G>A			rs1187796665	PVS1, PM2	heterozygote	AD	yes
P16	FLNC	chr7-128477213 G>A	NM_001458.5:c.602-1G>A			rs1187796665	PVS1, PM2, PP1	heterozygote	AD	yes
P17	FLNC	chr7-128480109 C>T	NM_001458.5:c.1444C>T	p.Arg482*	517207	rs1420159591	PVS1, PM2, PP5, PP1	heterozygote	AD	yes
P18	FLNC	chr7	NM_001458.5:c.1653_7310delins18				1A, 2A-2E, 3A,5A-5H	heterozygote	AD	yes
P19	FLNC	chr7	deletion of last 5 exons				1A, 2A-2E, 3A,5A-5H	heterozygote	AD	yes
P20	LAMP2	chrX-119582962 AG>A	NM_002294.3:c.418del	p.Leu140fs			PVS1, PM2, PP1, PP3	heterozygote	X-linked	yes
P21	LAMP2	chrX	deletion of CUL4B, LAMP2, ATP1B4, TMEM255A, and ZBTB33				1A, 2A-2E, 3A, 4A-AO, 5A-5H	heterozygote	X-linked	de novo
P22	LMNA	chr1-156104629 C>T	NM_170707.4:c.673C>T	p.Arg225*	48074	rs60682848	PVS1, PM2, PP5, PP1	heterozygote	AD	yes
P23	LMNA	chr1-156105758 C>T	NM_170707.4:c.1003C>T	p.Arg335Trp	36473	rs386134243	PP5, PM2, PM5, PM1, PP3, PP2, PP1	heterozygote	AD	yes
P24	LMNA	chr1-156106204 C>T	NM_170707.4:c.1357C>T	p.Arg453Trp	14478	rs58932704	PP5, PM2, PM5, PM1, PP2, PP3, PP1	heterozygote	AD	yes
P25	LMNA	chr1-156084879 C>CA	NM_170707.4:c.171dup	p.Gly58fs	0		PVS1, PM2, PP1	heterozygote	AD	yes
P26	LMNA	chr1-156104249 G>A	NM_170707.4:c.569G>A	p.Arg190Gln	66910	rs267607571	PP5, PM2, PM5, PM1, PP2, PP3, PP1	heterozygote	AD	yes
P27	LMNA	chr1-156104249 G>A	NM_170707.4:c.569G>A	p.Arg190Gln	66910	rs267607571	PP5, PM2, PM5, PM1, PP2, PP3, PP1	heterozygote	AD	yes
P28	MYBPC3	chr11-47361323 A>C	NM_000256.3:c.1946T>G	p.Leu649Arg			PM2, PP1	heterozygote	AD	yes
P29	MYBPC3	chr11-47373058 T>C	NM_000256.3:c.26-2A>G		42644	rs376395543	PP5, PVS1, PM2	heterozygote	AD	no
P30	MYH7	chr14-23886383 G>A	NM_000257.4:c.4498C>T	p.Arg1500Trp	164284	rs45544633	PP5, PP3, PM2, PM5, PP2, PP1	heterozygote	AD	yes
P31	MYH7	chr14-23893197 G>T	NM_000257.4:c.2841C>A	p.Cys947*			PM2, PVS1, PP1	heterozygote	AD	yes
P32	MYH7	chr14-23886789 C>T	NM_000257.4:c.4276G>A	p.Glu1426Lys	43005	rs397516208	PM2, PP3, PM1, PP2, PS4, PP1	heterozygote	AD	yes
P33	MYH7	chr14-23896917 T>C	NM_000257.4:c.1765A>G	p.Asn589Asp			PM2, PM1, PP3, PP2, PP1	heterozygote	AD	yes
P34	MYH7	chr14-23896480 G>A	NM_000257.4:c.1925C>T	p.Ser642Leu	14113	rs121913646	PP3, PM2, PP2, PS4, PP1	heterozygote	AD	yes
P35	PTPN11	chr12-112910785 G>A	NM_002834.5:c.794G>A	p.Arg265Gln	40522	rs376607329	PS2, PS3, PM2, PM5, PM1, PS4, PP3, PP2, PP5	heterozygote	AD	no
P36	RBM20	chr10-112570207 C>T	NM_001134363.3:c.1867C>T	p.Arg623Trp	202061	rs794729148	PM2, PP1	heterozygote	AD	yes
P37	RBM20	chr10-112572055 C>T	NM_001134363.3:c.1900C>T	p.Arg634Trp	411653	rs796734066	PP5, PM2, PM5, PM1, PP1	heterozygote	AD	yes
P38	RBM20	chr10-112572056 G>A	NM_001134363.3:c.1901G>A	p.Arg634Gln	269	rs267607001	PP5, PM2, PM5, PM1, PP1	heterozygote	AD	yes
P39	RBM20	chr10-112572056 G>A	NM_001134363.3:c.1901G>A	p.Arg634Gln	269	rs267607001	PP5, PM2, PM5, PM1, PP3, PP1	heterozygote	AD	yes
P40	RBM20	chr10-112572068 C>T	NM_001134363.3:c.1913C>T	p.Pro638Leu	268	rs267607003	PP5, PM2, PM5, PM1, PP3, PP1	heterozygote	AD	yes
P41	RBM20	chr10-112572436 CG>C	NM_001134363.3:c.2283del	p.Glu763fs			PVS1, PM2, PP12	heterozygote	AD	yes
P42	RBM20	chr10-112541197 CCT>C	NM_001134363.3:c.831_832del	p.Ser279fs			PVS1, PM2, PP1	heterozygote	AD	yes
P43	RBM20	chr10-112572068 C>T	NM_001134363.3:c.1913C>T	p.Pro638Leu	268	rs267607003	PP5, PM2, PM5, PM1, PP3	heterozygote	AD	no
P44	SCN5A	chr3-38627529 G>A	NM_000335.5:c.2440C>T	p.Arg814Trp	67731	rs199473161	PP5, PM2, PM5, PP3, PM1, PP1	heterozygote	AD	yes
P45	SGCG	chr13-23894792 C>T	NM_000231.3:c.595C>T	p.Arg199Trp		rs1405454039	PM2, PP3, PM3, PP1	homozygote	AR	yes
P46	SYNE1	chr6-152497558 C>T	NM_182961.4:c.23598G>A	p.Trp7866*			PVS1, PM2, PP1	homozygote	AR	yes
P47	TNNC1	chr3-52485409 T>C	NM_003280.3:c.452A>G	p.Asp151Gly			PM2, PP3, PP2, PP1	heterozygote	AD	yes
P48	TNNI3	chr19-55665544 G>A	NM_000363.5:c.403C>T	p.Leu135Phe	525033	rs1555863549	PM2, PM5, PM1, PP3, PP2, PP1	heterozygote	AD	yes
P49	TNNI3	chr19-55666144 C>T	NM_000363.5:c.337G>A	p.Asp113Asn	1503262	rs779064799	PM2, PP3, PP2, PP1	heterozygote	AD	yes
P50	TNNT2	chr1-201331098 ATCT>A	NM_001276345.2:c.659_661del	p.Lys220del	43659	rs45578238	PP5, PM2, PM4, PM1, PP1	heterozygote	AD	yes
P51	TNNT2	chr1-201331117 G>A	NM_001276345.2:c.643C>T	p.Arg215Trp	180554	rs45586240	PP5, PM2, PM5, PM1, PP3, PP2, PP1	heterozygote	AD	yes
P52	TNNT2	chr1-201333464 G>A	NM_001276345.2:c.451C>T	p.Arg151Trp	12415	rs74315380	PP5, PM2, PM5, PM1, PP3, PP2, PP1	heterozygote	AD	yes
P53	TNNT2	chr1-201333464 G>A	NM_001276345.2:c.451C>T	p.Arg151Trp	12415	rs74315380	PP5, PM2, PM5, PM1, PP3, PP2	heterozygote	AD	no
P54	TNNT2	chr1-201334437 T>C	NM_001276345.2:c.295-2A>G				PVS1, PM2	heterozygote	AD	no
P55	TNNT2	chr1-201334797 A>T	NM_001276345.2:c.235T>A	p.Ser79Thr		rs1298762072	PM2, PM1, PP2, PP1	heterozygote	AD	yes
P56	TNNT2	chr1-201341151 A>G	NM_001276345.2:c.67+4T>C			rs767621815	PM2, PP1	heterozygote	AD	yes

## Sheet: TTN
proband	gene		Typ	RefSeq	Protein	ClinVar	dSNP	ACMG	Exon (N2BA isoform)	Protein region	Average exon PSI (DCM)	Average exon PSI (GTE)	Zygozyty	Inheritance
P57	TTN	chr2-179647599 G>A	SNP	NM_001267550.2:c.3034C>T	p.Arg1012*	46899	rs397517547	PVS1,PM2, PP1, PP5,	18	near Z-disk	1	1	heterozygote	AD
P58	TTN	chr2-179453349 G>A	SNP	NM_001267550.2:c.63103C>T	p.Gln21035*			PVS1,PM2, PP5, PP1	254	A-band	1	0.97	heterozygote	AD
P59	TTN	chr2-179397981 TC>T	indel	NM_001267550.2:c.103360del	p.Glu34454fs	374145	rs760768093	PVS1,PM2	308	M-band	1	1	heterozygote	AD
P60	TTN	chr2-179397981 TC>T	indel	NM_001267550.2:c.103360del	p.Glu34454fs	374145	rs760768093	PVS1,PM2	308	M-band	1	1	heterozygote	AD
P61	TTN	chr2-179425085 T>A	SNP	NM_001267550.2:c.85774A>T	p.Lys28592*			PVS1,PM2	276	A-band	1	0.95	heterozygote	AD
P62	TTN	chr2-179613190 T>ATAAAGAAAAAATACATACATTATAA	indel	NM_133379.5:c.13937delinsTTATAATGTATGTATTTTTTCTTTAT	p.Lys4646fs			PVS1,PM2	45	I-band	1	1	heterozygote	AD
P63	TTN	chr2-179466418 G>A	SNP	NM_001267550.2:c.55399C>T	p.Gln18467*			PVS1,PM2, PP5, PP1	236	A-band	1	0.9	heterozygote	AD
P64	TTN	chr2-179466418 G>A	indel	NM_001267550.2:c.55399C>T	p.Gln18467*			PVS1,PM2, PP5, PP1	236	A-band	1	0.9	heterozygote	AD
P65	TTN	chr2-179477158 C>T	SNP	NM_001267550.2:c.50094G>A	p.Trp16698*			PVS1,PM2, PP1	216	A-band	1	0.93	heterozygote	AD
P66	TTN	chr2-179426793 AATAG>A	indel	NM_001267550.2:c.84062_84065del	p.Ser28021fs	1067273		PVS1,PM2, PP5, PP1	276	A-band	1	0.95	heterozygote	AD
P67	TTN	chr2-179441721 A>AC	indel	NM_001267550.2:c.69340dup	p.Val23114fs			PVS1,PM2, PP1	274	A-band	1	0.93	heterozygote	AD
P68	TTN	chr2-179437478 T>A	SNP	NM_001267550.2:c.73381A>T	p.Lys24461*			PVS1,PM2, PP1	276	A-band	1	0.95	heterozygote	AD
P69	TTN	chr2-179439169 TA>T	indel	NM_001267550.2:c.71689del	p.Tyr23897fs			PVS1,PM2, PP1	276	A-band	1	0.95	heterozygote	AD
P70	TTN	chr2-179494051 T>A	SNP	NM_001267550.2:c.44401A>T	p.Lys14801*			PVS1,PM2, PP1	190	I-band	1	0.96	heterozygote	AD
P71	TTN	chr2-179485282 C>T	SNP	NM_001267550.2:c.45966G>A	p.Trp15322*			PVS1,PM2, PP1	198	I-band	1	0.96	heterozygote	AD
P72	TTN	chr2-179397981 TC>T	indel	NM_001267550.2:c.103360del	p.Glu34454fs	374145	rs760768093	PVS1,PM2, PP5	308	M-band	1	1	heterozygote	AD
P73	TTN	chr2-179398592 TG>T	indel	NM_001267550.2:c.102749del	p.Thr34250fs	1298381		PVS1,PM2, PP5	308	M-band	1	1	heterozygote	AD
P74	TTN	chr2-179399113 T>GA	indel	NM_001267550.2:c.102229delinsTC	p.Ile34077fs			PVS1,PM2, PP1	308	M-band	1	1	heterozygote	AD
P75	TTN	chr2-179439382 AC>A	indel	NM_001267550.2:c.71476del	p.Val23826fs			PVS1,PM2, PP1	276	A-band	1	0.95	heterozygote	AD
P76	TTN	chr2-179505999 AG>A	indel	NM_001267550.2:c.40601del	p.Pro13534fs			PVS1,PM2, PP1	170	I-band	1	0.95	heterozygote	AD
P77	TTN	chr2-179505999 AG>A	indel	NM_001267550.2:c.40601del	p.Pro13534fs			PVS1,PM2, PP1	170	I-band	1	0.95	heterozygote	AD
P78	TTN	chr2-179479274 TCTTA>T	indel	NM_001267550.2:c.48963_48966del	p.Ser16321fs	520421	rs1553703310	PVS1,PM2, PP5, PP1	211	A-band	1	0.93	heterozygote	AD
P79	TTN	chr2-179457718 TC>T	indel	NM_001267550.2:c.59127del	p.Ser19710fs	971215	rs2050559188	PVS1,PM2, PP5, PP1	250	A-band	1	0.9	heterozygote	AD
P80	TTN	chr2-179457379 CAG>C	indel	NM_001267550.2:c.59351_59352del	p.Pro19784fs	264060	rs886039027	PVS1,PM2, PP5, PP1	251	A-band	1	0.9	heterozygote	AD
P81	TTN	chr2-179473462 T>A	SNP	NM_001267550.2:c.52276A>T	p.Arg17426*			PVS1,PM2, PP1	224	A-band	1	0.94	heterozygote	AD
P82	TTN	chr2-179454154 TA>T	indel	NM_001267550.2:c.62297del	p.Leu20766fs			PVS1,PM2, PP1	254	A-band	1	0.97	heterozygote	AD
P83	TTN	chr2-179446429 A>ATGAT	indel	NM_001267550.2:c.66562_66565dup	p.Ile22189fs			PVS1,PM2, PP1	266	A-band	1	0.88	heterozygote	AD
P84	TTN	chr2-179563643 T>A	splicing	NM_001267550.2:c.30683-2A>T		288424	rs886043892	PVS1,PM2, PP5, PP1	110	I-band	0.8	0.91	heterozygote	AD
P85	TTN	chr2-179466064 G>A	SNP	NM_001267550.2:c.55660C>T	p.Arg18554*	577369	rs1483931960	PVS1,PM2, PP5, PP1	237	A-band	1	0.91	heterozygote	AD
P86	TTN	chr2-179454747 TG>T	indel	NM_001267550.2:c.61704del	p.Asp20568fs			PVS1,PM2, PP1	254	A-band	1	0.97	heterozygote	AD
P87	TTN	chr2-179440998 C>T	SNP	NM_001267550.2:c.69861G>A	p.Trp23287*			PVS1,PM2, PP1	276	A-band	1	0.95	heterozygote	AD
P88	TTN	chr2-179604793 TTC>T	indel	NM_001267550.2:c.13165_13166del	p.Glu4389fs	_x000D_		PVS1,PM2, PP1	46	I-band	1	0.95	heterozygote	AD
P89	TTN	chr2-179631201 G>A	SNP	NM_001267550.2:c.9610C>T	p.Arg3204*	288998	rs757836789	PVS1,PM2, PP5, PP1	41	I-band	1	1	heterozygote	AD
P90	TTN	chr2-179439849 TC>T	indel	NM_001267550.2:c.71009del	p.Gly23670fs			PVS1,PM2	276	A-band	1	0.95	heterozygote	AD
P91	TTN	chr2-179425439 GT>G	indel	NM_001267550.2:c.85419del	p.Arg28474fs			PVS1,PM2, PP1	276	A-band	1	0.95	heterozygote	AD
P92	TTN	chr2-179415930 C>T	SNP	NM_001267550.2:c.91328G>A	p.Trp30443*			PVS1,PM2	286	A-band	1	0.98	heterozygote	AD
P93	TTN	chr2-179475954 CAATAACAA>C	indel	NM_001267550.2:c.50894_50901del	p.Ile16965fs			PVS1,PM2, PP1	220	A-band	1	0.94	heterozygote	AD
P94	TTN	chr2-179395829 AG>A	indel	NM_001267550.2:c.105512del	p.Thr35171fs			PVS1,PM2, PP1	308	M-band	1	1	heterozygote	AD
P95	TTN	chr2-179398592 TG>T	indel	NM_001267550.2:c.102749del	p.Thr34250fs	1298381		PVS1,PM2, PP5, PP1	308	M-band	1	1	heterozygote	AD
P96	TTN	chr2-179438584 G>T	SNP	NM_001267550.2:c.72275C>A	p.Ser24092*			PVS1,PM2, PP1	276	A-band	1	0.95	heterozygote	AD
P97	TTN	chr2-179427327 AT>A	indel	NM_001267550.2:c.83531del	p.Asn27844fs			PVS1,PM2, PP1	276	A-band	1	0.95	heterozygote	AD
P98	TTN	chr2-179431565 G>A	SNP	NM_001267550.2:c.79294C>T	p.Arg26432*	466659	rs774411587	PVS1,PM2, PP5, PP1	276	A-band	1	0.95	heterozygote	AD
P99	TTN	chr2-179494051 T>A	SNP	NM_001267550.2:c.44401A>T	p.Lys14801*			PVS1,PM2, PP1	190	I-band	1	0.96	heterozygote	AD
P100	TTN	chr2-179444792 ACTCAGTTGTCACTGTAGACCAGGATTTC>A	indel	NM_001267550.2:c.67194_67221del	p.Arg22398fs			PVS1,PM2, PP1	268	A-band	1	0.92	heterozygote	AD
P101	TTN	chr2-179437473 C>T	SNP	NM_001267550.2:c.73386G>A	p.Trp24462*			PVS1,PM2	276	A-band	1	0.95	heterozygote	AD
P102	TTN	chr2-179414773 TG>T	indel	NM_001267550.2:c.91791del	p.Tyr30597fs			PVS1,PM2	287	A-band	1	0.98	heterozygote	AD
P103	TTN	chr2-179421758 G>GT	indel	NM_001267550.2:c.88122dup	p.Arg29375fs			PVS1,PM2	280	A-band	1	0.96	heterozygote	AD
P104	TTN	chr2-179414513 T>TG	indel	NM_001267550.2:c.91935dup	p.Asn30646fs			PVS1,PM2	288	A-band	1	0.98	heterozygote	AD
P105	TTN	chr2-179431147 A>C	SNP	NM_001267550.2:c.79712T>G	p.Leu26571*			PVS1,PM2	276	A-band	1	0.95	heterozygote	AD
P106	TTN	chr2-179418285 GCA>G	indel	NM_001267550.2:c.89445_89446del	p.Ala29816fs			PVS1,PM2	284	A-band	1	0.97	heterozygote	AD
P107	TTN	chr2-179433341 G>A	SNP	NM_001267550.2:c.77518C>T	p.Gln25840*			PVS1,PM2, PP1	276	A-band	1	0.95	heterozygote	AD
P108	TTN	chr2-179439663 TC>T	indel	NM_001267550.2:c.71195del	p.Gly23732fs			PVS1,PM2	276	A-band	1	0.95	heterozygote	AD
P109	TTN	chr2-179413427 CTG>C	indel	NM_001267550.2:c.92924_92925del	p.Thr30975fs			PVS1,PM2	289	A-band	1	0.98	heterozygote	AD
P110	TTN	chr2-179425769 G>A	SNP	NM_001267550.2:c.85090C>T	p.Arg28364*	223295	rs770038577	PVS1,PM2, PP5	276	A-band	1	0.95	heterozygote	AD
P111	TTN	chr2-179434337 GT>G	indel	NM_001267550.2:c.76521del	p.Pro25508fs			PVS1,PM2	276	A-band	1	0.95	heterozygote	AD
P112	TTN	chr2-179428723 ACTTTCAGAGGC>A	indel	NM_001267550.2:c.82125_82135del	p.Pro27376fs			PVS1,PM2	276	A-band	1	0.95	heterozygote	AD
P113	TTN	chr2-179432558 TA>T	SNP	NM_001267550.2:c.78300del	p.Arg26102fs			PVS1,PM2	276	A-band	1	0.95	heterozygote	AD
P114	TTN	chr2-179421573 A>G	splicing	NM_001267550.2:c.88306+2T>C				PVS1,PM2	280	A-band	1	0.96	heterozygote	AD
P115	TTN	chr2-179604901 TG>T	indel	NM_001267550.2:c.13058del	p.Pro4353fs	444542	rs1408345511	PVS1,PM2, PP5, PP1	46	I-band	1	0.95	heterozygote	AD
P116	TTN	chr2-179436300 T>TG	indel	NM_001267550.2:c.74558dup	p.Thr24854fs			PVS1,PM2, PP1	276	A-band	1	0.95	heterozygote	AD
P117	TTN	chr2-179468809 C>T	SNP	NM_001267550.2:c.54605G>A	p.Trp18202*	1498812		PVS1,PM2, PP5, PP1	232	A-band	1	0.94	heterozygote	AD
P118	TTN	chr2-179456783 G>A	SNP	NM_001267550.2:c.59848C>T	p.Arg19950*	575441		PVS1,PM2, PP5, PP1	252	A-band	1	0.91	heterozygote	AD
P119	TTN	chr2-179434547 G>A	SNP	NM_001267550.2:c.76312C>T	p.Gln25438*			PVS1,PM2, PP1	276	A-band	1	0.95	heterozygote	AD
P120	TTN	chr2-179643735 ATC>A	indel	NM_001267550.2:c.4072_4073del	p.Asp1358fs			PVS1,PM2, PP1	24	near Z-disk	1	0.99	heterozygote	AD
P121	TTN	chr2-179439908 TG>T	indel	NM_001267550.2:c.70950del	p.Asn23650fs			PVS1,PM2, PP1	276	A-band	1	0.95	heterozygote	AD
P122	TTN	chr2-179455221 G>A	SNP	NM_001267550.2:c.61231C>T	p.Gln20411*			PVS1,PM2, PP1	254	A-band	1	0.97	heterozygote	AD
P123	TTN	chr2-179425145 AC>A	indel	NM_001267550.2:c.85713del	p.Trp28571fs			PVS1,PM2, PP1	276	A-band	1	0.95	heterozygote	AD
P124	TTN	chr2-179432760 GTTTC>G	indel	NM_001267550.2:c.78095_78098del	p.Arg26032fs	223384	rs869312117	PVS1,PM2, PP5, PP1	276	A-band	1	0.95	heterozygote	AD
P125	TTN	chr2-179435056 T>TCC	indel	NM_001267550.2:c.75802_75803insGG	p.Lys25268fs			PVS1,PM2, PP1	276	A-band	1	0.95	heterozygote	AD
